# Supplementary material for: Flexible Moisture–Electric Generator Based on Vertically Graded GO–rGO/Ag Films
Source: Materials (Basel). 2025 Jun 12;18(12):2766. doi: 10.3390/ma18122766 (PMC12194753; doi:10.3390/ma18122766)
Supplement: Supplementary file 1 [file materials-18-02766-s001.zip]

Archive with 1 entries (1 files):
- materials-3635030-supplementary.pdf
